# Supplementary material for: Unravelling the effects of selective estrogen receptor modulators on colorectal cancer: a prognostic role for insulin-like growth factor binding protein-5
Source: Clin Sci (Lond). 2026 May 21;140(6):1011–32. doi: 10.1042/CS20258451 (PMC13199839; doi:10.1042/CS20258451)
Supplement: Supplementary Excel Data S1 [file CS-2025-8451_supp1.xlsx]

## Sheet: Sheet1
bcr_patient_barcode	ESR2	IGFBP5	ESR1	GPER1	Times（days）	Patient.vital_status	Status	Age	Gender	Original information
TCGA-A6-2672-01B	1.5	88.7	0.8	3	1419	0	alive	82	female	82 years, female, white, stage:iiib, alive, 1419 days
TCGA-A6-2677-01B	1.3	46.6	0.8	1.4	740	1	dead	68	female	68 years, female, white, stage:iiic, dead, 740 days
TCGA-A6-2684-01C	1	162.5	1.3	1	1127	0	alive	75	female	75 years, female, white, stage:i, alive, 1127 days
TCGA-A6-5656-01B	0.8	103.9	1.5	0.6	1001	0	alive	74	male	74 years, male, white, stage:i, alive, 1001 days
TCGA-A6-6781-01B	0.5	181.1	1.7	0.3	598	0	alive	43	male	43 years, male, white, stage:iiic, alive, 598 days
TCGA-CM-4748-01A	0.4	50.3	0.4	1.5	792	0	alive	53	male	53 years, male, white, stage:iiib, alive, 792 days
TCGA-D5-6928-01A	0.4	63.1	0.3	0.4	354	0	alive	80	male	80 years, male, white, stage:iia, alive, 354 days
TCGA-F4-6570-01A	0.3	60.3	0.1	0.4	188	1	dead	78	female	78 years, female, white, stage:iia, dead, 188 days
TCGA-AA-3811-01A	0.3	39.9	0.1	0.8	306	1	dead	84	female	84 years, female, , stage:iii, dead, 306 days
TCGA-AA-3970-01A	0.2	20.6	0	4.3	1096	0	alive	65	male	65 years, male, , stage:iia, alive, 1096 days
TCGA-AZ-4684-01A	0.2	31.1	0	0.5	1977	0	alive	50	male	50 years, male, white, stage:iva, alive, 1977 days
TCGA-CK-5916-01A	0.2	68.7	0.1	0.1	643	1	dead	71	female	71 years, female, white, stage:i, dead, 643 days
TCGA-AA-A00J-01A	0.2	53.9	0	1	549	0	alive	80	male	80 years, male, , stage:iiib, alive, 549 days
TCGA-CA-6718-01A	0.2	60.2	0.1	0.2	306	1	dead	46	male	46 years, male, asian, stage:iia, dead, 306 days
TCGA-A6-A565-01A	0.2	150.9	0.2	0.5	494	1	dead	34	female	34 years, female, black or african american, stage:iiic, dead, 494 days
TCGA-G4-6323-01A	0.2	8.7	0.1	0.8	419	0	alive	50	male	50 years, male, black or african american, stage:ia, alive, 419 days
TCGA-AY-6196-01A	0.2	230.1	0.5	1	6	0	alive	47	male	47 years, male, white, stage:iiic, alive, 6 days
TCGA-QG-A5Z2-01A	0.2	10.6	0.1	0.4	952	0	alive	61	male	61 years, male, black or african american, stage:i, alive, 952 days
TCGA-AZ-4323-01A	0.2	142.1	0.4	0.8	43	1	dead	37	male	37 years, male, white, stage:iv, dead, 43 days
TCGA-AD-6964-01A	0.2	85.4	0.2	0.3	331	1	dead	58	male	58 years, male, white, dead, 331 days
TCGA-AD-6895-01A	0.2	55.2	0	0.8	763	0	alive	84	male	84 years, male, white, stage:iiib, alive, 763 days
TCGA-QG-A5YX-01A	0.2	9.1	0	1.4	1003	0	alive	61	female	61 years, female, black or african american, stage:iia, alive, 1003 days
TCGA-G4-6586-01A	0.2	22.3	0	1	1089	0	alive	74	female	74 years, female, white, stage:iia, alive, 1089 days
TCGA-AA-3982-01A	0.2	39.2	0	1.7	822	0	alive	75	male	75 years, male, , stage:iiib, alive, 822 days
TCGA-D5-6529-01A	0.2	51.6	0.1	0.2	614	0	alive	69	male	69 years, male, white, stage:iia, alive, 614 days
TCGA-AZ-6598-01A	0.2	21.4	0	0.1	1503	1	dead	77	female	77 years, female, white, stage:ii, dead, 1503 days
TCGA-AU-6004-01A	0.1	67.4	0.1	0.3	824	0	alive	69	female	69 years, female, white, stage:i, alive, 824 days
TCGA-DM-A28H-01A	0.1	10.8	0	0.3	3561	0	alive	50	male	50 years, male, white, stage:iiic, alive, 3561 days
TCGA-AA-3525-01A	0.1	26.3	0	0.4	245	0	alive	90	male	90 years, male, , stage:iiib, alive, 245 days
TCGA-4T-AA8H-01A	0.1	7	0	0.5	385	0	alive	42	female	42 years, female, black or african american, stage:iia, alive, 385 days
TCGA-G4-6309-01A	0.1	17	0	0.7	2600	0	alive	40	female	40 years, female, black or african american, stage:iiib, alive, 2600 days
TCGA-G4-6299-01A	0.1	39	0.1	3.9	2268	0	alive	69	male	69 years, male, white, stage:iiic, alive, 2268 days
TCGA-CM-6172-01A	0.1	93.1	0	2.5	335	0	alive	70	female	70 years, female, white, stage:iiib, alive, 335 days
TCGA-D5-6930-01A	0.1	103.9	0	0.9	406	0	alive	67	male	67 years, male, white, stage:iia, alive, 406 days
TCGA-CK-4951-01A	0.1	57.4	0.1	0.2	2134	1	dead	79	female	79 years, female, white, stage:iia, dead, 2134 days
TCGA-D5-6927-01A	0.1	100.9	0	0.5	287	0	alive	34	male	34 years, male, white, stage:iia, alive, 287 days
TCGA-QG-A5Z1-01A	0.1	78.8	0	1.5	256	1	dead	71	male	71 years, male, black or african american, stage:iiib, dead, 256 days
TCGA-AA-3846-01A	0.1	21	0.1	0.4	518	0	alive	74	female	74 years, female, , stage:iia, alive, 518 days
TCGA-A6-6137-01A	0.1	51.6	0.1	1.3	824	0	alive	55	male	55 years, male, white, stage:iiib, alive, 824 days
TCGA-G4-6628-01A	0.1	34.6	0.1	0.4	2424	0	alive	78	male	78 years, male, white, stage:i, alive, 2424 days
TCGA-QG-A5YW-01A	0.1	26	0	0.3	896	0	alive	55	female	55 years, female, black or african american, stage:iiic, alive, 896 days
TCGA-AA-A010-01A	0.1	17.9	0.1	10.8	1064	0	alive	46	female	46 years, female, , stage:iib, alive, 1064 days
TCGA-D5-6537-01A	0.1	5.4	0	0.3	146	1	dead	64	male	64 years, male, white, stage:iiib, dead, 146 days
TCGA-AA-3821-01A	0.1	26.4	0.1	1.8	31	0	alive	81	female	81 years, female, , stage:i, alive, 31 days
TCGA-AA-3697-01A	0.1	29.4	0	0.5	2587	0	alive	77	male	77 years, male, , stage:ii, alive, 2587 days
TCGA-AA-3815-01A	0.1	20.7	0	0.1	1005	0	alive	65	female	65 years, female, , stage:iia, alive, 1005 days
TCGA-AA-A00A-01A	0.1	41.2	0	3.5	1157	0	alive	80	male	80 years, male, , stage:iia, alive, 1157 days
TCGA-A6-2686-01A	0.1	46.6	0.1	0.2	1126	1	dead	81	female	81 years, female, white, stage:iia, dead, 1126 days
TCGA-AA-A00D-01A	0.1	57	0.1	0.3	578	0	alive	70	male	70 years, male, , stage:i, alive, 578 days
TCGA-AA-3966-01A	0.1	131.6	0	3.9	61	0	alive	89	female	89 years, female, stage:iia, alive, 61 days
TCGA-D5-6540-01A	0.1	63.6	0	0.1	491	0	alive	66	male	66 years, male, white, stage:i, alive, 491 days
TCGA-AA-3552-01A	0.1	14.2	0.1	0.6	396	1	dead	85	male	85 years, male, , stage:iiic, dead, 396 days
TCGA-AA-3867-01A	0.1	62.7	0.1	0.9	731	0	alive	74	male	74 years, male, , stage:iv, alive, 731 days
TCGA-AZ-4615-01A	0.1	29.6	0.1	0.1	1002	0	alive	84	male	84 years, male, white, stage:iiib, alive, 1002 days
TCGA-A6-6648-01A	0.1	27.3	0	0.3	766	0	alive	56	male	56 years, male, white, stage:iva, alive, 766 days
TCGA-AA-3502-01A	0.1	2.3	0.1	0.2	1065	0	alive	73	male	73 years, male, stage:i, alive, 1065 days
TCGA-AY-4070-01A	0.1	34	0.1	3.1	496	1	dead	51	female	51 years, female, black or african american, stage:iiic, dead, 496 days
TCGA-NH-A5IV-01A	0.1	22.6	0.1	2.8	588	0	alive	90	female	90 years, female, black or african american, stage:iia, alive, 588 days
TCGA-G4-6625-01A	0.1	65.8	0.1	1.1	2792	0	alive	77	female	77 years, female, white, stage:iia, alive, 2792 days
TCGA-A6-6651-01A	0.1	182	0.4	1.4	662	0	alive	55	female	55 years, female, white, stage:iiib, alive, 662 days
TCGA-CM-6163-01A	0.1	120.3	0.1	0.5	90	0	alive	74	male	74 years, male, white, stage:i, alive, 90 days
TCGA-CM-6676-01A	0.1	64.6	0	1.4	337	0	alive	82	male	82 years, male, white, stage:i, alive, 337 days
TCGA-A6-6649-01A	0.1	220.1	0.1	4	735	0	alive	66	male	66 years, male, white, stage:iiib, alive, 735 days
TCGA-DM-A285-01A	0.1	39.9	0	0.3	179	1	dead	71	female	71 years, female, white, stage:iv, dead, 179 days
TCGA-CM-5863-01A	0.1	53.5	0	0.6	457	0	alive	60	female	60 years, female, white, stage:iiib, alive, 457 days
TCGA-AA-3517-01A	0.1	32.4	0	0.5	1186	0	alive	60	male	60 years, male, stage:iia, alive, 1186 days
TCGA-F4-6461-01A	0.1	107.2	0.1	0.4	338	1	dead	41	female	41 years, female, white, stage:iiic, dead, 338 days
TCGA-AA-3680-01A	0.1	12.8	0	0.2	335	1	dead	67	female	67 years, female, stage:iv, dead, 335 days
TCGA-CM-6167-01A	0.1	522.2	0.2	2.4	456	0	alive	57	female	57 years, female, black or african american, stage:iiic, alive, 456 days
TCGA-D5-6539-01A	0.1	55.4	0	2.1	380	0	alive	45	female	45 years, female, white, alive, 380 days
TCGA-CA-5254-01A	0.1	26.4	0	0.1	386	0	alive	42	female	42 years, female, asian, stage:iia, alive, 386 days
TCGA-RU-A8FL-01A	0.1	1.2	0	0.1	1177	0	alive	51	male	51 years, male, black or african american, stage:iiib, alive, 1177 days
TCGA-G4-6304-01A	0.1	2.7	0	0.4	1631	0	alive	66	female	66 years, female, white, stage:iib, alive, 1631 days
TCGA-AA-A00K-01A	0.1	15.5	0	0.8	549	0	alive	79	male	79 years, male, stage:iia, alive, 549 days
TCGA-CM-6674-01A	0.1	52.2	0	0.2	394	0	alive	39	male	39 years, male, white, stage:iia, alive, 394 days
TCGA-CM-4743-01A	0.1	6.8	0.1	0.2	701	0	alive	69	male	69 years, male, white, stage:iia, alive, 701 days
TCGA-CM-4751-01A	0.1	50.1	0.1	0.7	822	0	alive	62	male	62 years, male, white, stage:iiib, alive, 822 days
TCGA-A6-6141-01A	0.1	30.1	0.1	0.3	255	0	alive	31	male	31 years, male, black or african american, stage:iia, alive, 255 days
TCGA-AA-3495-01A	0.1	19.8	0	2.7	1127	0	alive	79	male	79 years, male, stage:i, alive, 1127 days
TCGA-AY-A69D-01A	0.1	12.1	0.1	0.1	543	0	alive	55	female	55 years, female, black or african american, stage:iia, alive, 543 days
TCGA-AA-A01P-01A	0.1	93.5	0.1	0.6	1158	1	dead	80	female	80 years, female, stage:iii, dead, 1158 days
TCGA-AY-4071-01A	0.1	32.2	0.1	0.3	29	1	dead	63	female	63 years, female, white, stage:i, dead, 29 days
TCGA-AD-6899-01A	0.1	139.2	0.1	4.1	176	1	dead	84	male	84 years, male, white, stage:iiic, dead, 176 days
TCGA-AA-3713-01A	0.1	63.5	0.1	0.3	579	0	alive	68	male	68 years, male, stage:iv, alive, 579 days
TCGA-G4-6626-01A	0.1	10.8	0	0.1	1422	1	dead	90	male	90 years, male, white, stage:iia, dead, 1422 days
TCGA-CM-6171-01A	0.1	17.9	0.1	1.4	427	0	alive	77	female	77 years, female, white, stage:i, alive, 427 days
TCGA-AA-3856-01A	0.1	34.1	0	1.7	30	0	alive	59	male	59 years, male, stage:iia, alive, 30 days
TCGA-5M-AAT6-01A	0.1	44.1	0.1	0.3	290	1	dead	40	female	40 years, female, black or african american, stage:iv, dead, 290 days
TCGA-G4-6627-01A	0.1	97.9	0.1	0.9	2275	0	alive	84	male	84 years, male, white, stage:iia, alive, 2275 days
TCGA-G4-6322-01A	0.1	13.1	0.1	0	792	0	alive	65	male	65 years, male, white, stage:iiib, alive, 792 days
TCGA-AA-A00R-01A	0.1	34.6	0.1	0.2	30	0	alive	64	female	64 years, female, stage:i, alive, 30 days
TCGA-F4-6806-01A	0.1	48.5	0	0.8	1260	0	alive	59	female	59 years, female, white, stage:i, alive, 1260 days
TCGA-AA-A01G-01A	0.1	17.1	0	0.2	365	0	alive	63	male	63 years, male, stage:iia, alive, 365 days
TCGA-CM-6169-01A	0.1	187.6	0.1	0.2	396	0	alive	67	male	67 years, male, black or african american, stage:iia, alive, 396 days
TCGA-AZ-6601-01A	0.1	46.3	0.1	0.7	3042	1	dead	68	male	68 years, male, white, stage:ii, dead, 3042 days
TCGA-F4-6703-01A	0.1	153.3	0.3	0.8	1456	0	alive	64	male	64 years, male, white, stage:iia, alive, 1456 days
TCGA-AA-3831-01A	0.1	22.1	0.1	3	547	0	alive	66	male	66 years, male, stage:iia, alive, 547 days
TCGA-NH-A6GC-01A	0.1	25.8	0.1	0.2	389	0	alive	66	female	66 years, female, black or african american, stage:ivb, alive, 389 days
TCGA-AZ-4616-01A	0.1	56.2	0	0.1	156	1	dead	82	female	82 years, female, white, stage:iv, dead, 156 days
TCGA-AA-3956-01A	0.1	53.3	0	0.3	1035	0	alive	65	male	65 years, male, stage:iia, alive, 1035 days
TCGA-AY-6197-01A	0.1	54.9	0	0.1	652	0	alive	60	male	60 years, male, white, stage:iia, alive, 652 days
TCGA-AA-3673-01A	0.1	32.6	0	1.8	1522	0	alive	53	female	53 years, female, stage:ii, alive, 1522 days
TCGA-CA-6717-01A	0.1	122.6	0.2	0.7	388	0	alive	57	male	57 years, male, asian, stage:iia, alive, 388 days
TCGA-G4-6311-01A	0.1	29.7	0.1	0.2	1199	0	alive	80	male	80 years, male, white, stage:iii, alive, 1199 days
TCGA-D5-6924-01A	0.1	84.6	0.1	0.3	435	0	alive	68	male	68 years, male, white, stage:iia, alive, 435 days
TCGA-CK-5913-01A	0.1	66.4	0	0.6	1561	0	alive	58	female	58 years, female, white, stage:iia, alive, 1561 days
TCGA-AA-3986-01A	0.1	22	0.1	2.6	580	0	alive	73	male	73 years, male, stage:i, alive, 580 days
TCGA-AZ-6599-01A	0.1	5	0.4	1	206	1	dead	72	male	72 years, male, white, stage:i, dead, 206 days
TCGA-AA-A02W-01A	0.1	23.2	0	0.1	1247	0	alive	73	female	73 years, female, stage:i, alive, 1247 days
TCGA-AA-3532-01A	0.1	52.9	0.1	0.5	882	0	alive	63	male	63 years, male, stage:iia, alive, 882 days
TCGA-AY-A8YK-01A	0.1	29.7	0	2.9	573	0	alive	44	male	44 years, male, black or african american, stage:iva, alive, 573 days
TCGA-G4-6302-01A	0.1	220.9	0.1	2.1	2047	1	dead	90	female	90 years, female, white, stage:iia, dead, 2047 days
TCGA-AA-3855-01A	0.1	31.2	0	0.8	975	0	alive	72	male	72 years, male, stage:i, alive, 975 days
TCGA-AA-3875-01A	0.1	20.2	0	1.1	549	0	alive	78	female	78 years, female, stage:i, alive, 549 days
TCGA-CA-5797-01A	0.1	82.6	0	0.3	383	0	alive	56	male	56 years, male, asian, stage:iia, alive, 383 days
TCGA-AY-A71X-01A	0.1	4.3	0	0.6	588	0	alive	54	female	54 years, female, black or african american, stage:i, alive, 588 days
TCGA-AA-A01R-01A	0.1	16.1	0	0.4	1065	0	alive	47	male	47 years, male, stage:iii, alive, 1065 days
TCGA-AA-3971-01A	0.1	41.1	0.1	2.1	489	0	alive	58	male	58 years, male, stage:iii, alive, 489 days
TCGA-AA-3848-01A	0.1	17.2	0.1	0.8	306	1	dead	82	female	82 years, female, stage:iiic, dead, 306 days
TCGA-CM-6162-01A	0.1	126.4	0.2	0.5	365	0	alive	48	female	48 years, female, white, stage:iiib, alive, 365 days
TCGA-AA-3562-01A	0.1	22.8	0	0.9	608	0	alive	82	male	82 years, male, stage:iiic, alive, 608 days
TCGA-CM-6168-01A	0.1	127.8	0.1	0.5	395	0	alive	84	female	84 years, female, black or african american, stage:iia, alive, 395 days
TCGA-A6-A5ZU-01A	0.1	108.4	0.2	0.2	293	0	alive	59	male	59 years, male, black or african american, stage:iiib, alive, 293 days
TCGA-CM-4746-01A	0.1	3.8	0	0.2	1126	0	alive	61	male	61 years, male, black or african american, stage:i, alive, 1126 days
TCGA-G4-6588-01A	0.1	23.2	0	1.3	796	0	alive	58	female	58 years, female, white, stage:iia, alive, 796 days
TCGA-3L-AA1B-01A	0.1	98.7	0.1	0.4	475	0	alive	61	female	61 years, female, black or african american, stage:i, alive, 475 days
TCGA-AA-3553-01A	0.1	31.4	0	0.8	730	0	alive	61	female	61 years, female, stage:i, alive, 730 days
TCGA-AA-A00N-01A	0.1	25.9	0.1	1	122	1	dead	75	male	75 years, male, stage:iib, dead, 122 days
TCGA-G4-6293-01A	0.1	17.8	0	0.3	4051	0	alive	49	female	49 years, female, white, stage:iii, alive, 4051 days
TCGA-AA-3715-01A	0.1	37.8	0.1	0.4	579	1	dead	77	male	77 years, male, stage:ii, dead, 579 days
TCGA-AZ-6605-01A	0.1	154.9	0.2	0.4	159	1	dead	78	male	78 years, male, white, stage:iiib, dead, 159 days
TCGA-D5-6929-01A	0.1	83.2	0.1	0.9	408	0	alive	49	female	49 years, female, white, stage:iv, alive, 408 days
TCGA-CK-4947-01B	0.1	92.3	0.1	0.3	534	0	alive	46	female	46 years, female, white, stage:iiib, alive, 534 days
TCGA-CM-4752-01A	0.1	22.5	0	0.3	396	0	alive	58	male	58 years, male, black or african american, stage:iia, alive, 396 days
TCGA-NH-A50V-01A	0.1	76.5	0.1	0.1	588	0	alive	69	male	69 years, male, black or african american, stage:iiib, alive, 588 days
TCGA-F4-6459-01A	0.1	146.2	0.1	3.5	262	1	dead	61	female	61 years, female, white, stage:iiib, dead, 262 days
TCGA-AA-A00Z-01A	0.1	25.1	0	2.1	669	0	alive	70	male	70 years, male, stage:iia, alive, 669 days
TCGA-A6-2680-01A	0.1	27.5	0	0.4	1068	0	alive	72	female	72 years, female, black or african american, stage:ii, alive, 1068 days
TCGA-AA-3672-01A	0.1	34.2	0	0.6	28	0	alive	90	female	90 years, female, stage:iii, alive, 28 days
TCGA-AD-5900-01A	0.1	74.9	0	0.6	370	0	alive	67	male	67 years, male, white, stage:i, alive, 370 days
TCGA-AA-3489-01A	0.1	228.3	0.3	0.5	214	1	dead	75	male	75 years, male, stage:ii, dead, 214 days
TCGA-G4-6307-01A	0.1	11.5	0	0.3	1674	0	alive	37	female	37 years, female, white, stage:iiib, alive, 1674 days
TCGA-G4-6306-01A	0.1	9.8	0	0.1	1359	0	alive	71	male	71 years, male, white, alive, 1359 days
TCGA-A6-5665-01A	0.1	8.1	0	0	671	0	alive	84	female	84 years, female, white, stage:iia, alive, 671 days
TCGA-AZ-5407-01A	0.1	1.3	0	0.5	2683	0	alive	51	female	51 years, female, white, stage:i, alive, 2683 days
TCGA-G4-6317-01A	0.1	9.6	0	0.1	1095	0	alive	51	female	51 years, female, white, stage:iiic, alive, 1095 days
TCGA-AA-3530-01A	0.1	14.5	0.1	0.3	580	0	alive	80	male	80 years, male, stage:i, alive, 580 days
TCGA-AA-A02R-01A	0.1	40.8	0	0.4	670	1	dead	84	female	84 years, female, stage:iia, dead, 670 days
TCGA-AA-A02F-01A	0.1	22.9	0	0.2	1216	0	alive	68	female	68 years, female, stage:iv, alive, 1216 days
TCGA-AM-5820-01A	0.1	39.3	0	0.9	14	0	alive	60	female	60 years, female, white, stage:iva, alive, 14 days
TCGA-A6-2675-01A	0.1	86	0.1	1.4	1321	0	alive	78	male	78 years, male, white, stage:iia, alive, 1321 days
TCGA-D5-6898-01A	0.1	128.8	0.1	0.5	229	0	alive	51	female	51 years, female, white, stage:i, alive, 229 days
TCGA-AA-3519-01A	0.1	36.2	0	0.7	276	0	alive	63	male	63 years, male, stage:iii, alive, 276 days
TCGA-AA-A01D-01A	0.1	50.9	0.1	1.1	334	1	dead	47	female	47 years, female, stage:iiic, dead, 334 days
TCGA-D5-6920-01A	0.1	53.8	0	2.1	377	0	alive	77	female	77 years, female, white, stage:iia, alive, 377 days
TCGA-QG-A5YV-01A	0.1	20	0	1.1	1301	0	alive	64	female	64 years, female, black or african american, stage:iiic, alive, 1301 days
TCGA-DM-A0X9-01A	0.1	18	0	0.2	3641	0	alive	71	female	71 years, female, white, stage:iia, alive, 3641 days
TCGA-CM-6677-01A	0.1	88.9	0	0.2	337	0	alive	75	female	75 years, female, white, stage:iia, alive, 337 days
TCGA-AA-3548-01A	0.1	12.7	0.1	0.1	1034	0	alive	71	female	71 years, female, stage:iiic, alive, 1034 days
TCGA-AD-6889-01A	0.1	8.1	0	0.1	2532	1	dead	ma	male	male, asian, stage:iia, dead, 2532 days
TCGA-CM-5868-01A	0.1	38.5	0	0.1	518	0	alive	59	female	59 years, female, white, stage:iva, alive, 518 days
TCGA-AA-3861-01A	0.1	3.5	0	0.3	914	0	alive	72	male	72 years, male, stage:iia, alive, 914 days
TCGA-AZ-6600-01A	0.1	95.5	0.1	0.3	368	1	dead	64	male	64 years, male, black or african american, stage:iv, dead, 368 days
TCGA-AA-3518-01A	0.1	14.5	0.1	0.5	31	0	alive	81	female	81 years, female, stage:iia, alive, 31 days
TCGA-AA-3678-01A	0.1	26.9	0	1.7	1430	0	alive	60	female	60 years, female, stage:iii, alive, 1430 days
TCGA-AA-3506-01A	0.1	43.6	0	1	1765	0	alive	77	male	77 years, male, stage:i, alive, 1765 days
TCGA-CM-6675-01A	0.1	33.7	0	1.4	397	0	alive	35	male	35 years, male, black or african american, stage:ivb, alive, 397 days
TCGA-AD-A5EK-01A	0.1	29.3	0	0.3	500	0	alive	51	male	51 years, male, black or african american, stage:i, alive, 500 days
TCGA-AA-3655-01A	0.1	26.8	0	0.5	1856	0	alive	68	male	68 years, male, stage:ii, alive, 1856 days
TCGA-A6-4107-01A	0.1	26.1	0	0.7	987	0	alive	57	female	57 years, female, white, stage:iiib, alive, 987 days
TCGA-AA-3860-01A	0.1	36.8	0.1	0.2	945	0	alive	53	female	53 years, female, stage:iiib, alive, 945 days
TCGA-AA-3710-01A	0.1	56.1	0.1	0.3	821	0	alive	80	female	80 years, female, stage:iia, alive, 821 days
TCGA-A6-6780-01A	0.1	26.4	0	0.3	612	0	alive	74	male	74 years, male, white, stage:iia, alive, 612 days
TCGA-WS-AB45-01A	0.1	330.3	0.2	0.6	2130	0	alive	fe	female	female, black or african american, stage:iia, alive, 2130 days
TCGA-AA-3494-01A	0.1	15.7	0	0.4	31	0	alive	55	male	55 years, male, stage:iv, alive, 31 days
TCGA-AA-3851-01A	0.1	20.7	0	0.3	1006	0	alive	74	male	74 years, male, stage:iia, alive, 1006 days
TCGA-CM-5349-01A	0.1	32.8	0.1	0.6	915	0	alive	68	female	68 years, female, white, stage:iia, alive, 915 days
TCGA-D5-6926-01A	0.1	128	0.1	0.1	275	0	alive	65	male	65 years, male, white, stage:iiib, alive, 275 days
TCGA-F4-6807-01A	0.1	141.9	0.1	0.4	1309	0	alive	51	female	51 years, female, white, stage:iiic, alive, 1309 days
TCGA-AA-3520-01A	0.1	87.9	0	1	731	0	alive	86	female	86 years, female, stage:ii, alive, 731 days
TCGA-CM-6165-01A	0.1	135.7	0.1	2.2	488	0	alive	74	male	74 years, male, white, stage:iia, alive, 488 days
TCGA-QL-A97D-01A	0.1	13.8	0	0.1	666	0	alive	84	female	84 years, female, black or african american, stage:i, alive, 666 days
TCGA-D5-7000-01A	0.1	60.8	0	0.1	312	0	alive	79	female	79 years, female, white, stage:i, alive, 312 days
TCGA-CK-4950-01A	0.1	53.3	0.1	0.5	2599	0	alive	68	female	68 years, female, black or african american, stage:iiib, alive, 2599 days
TCGA-CA-5255-01A	0.1	8.9	0	0.9	376	0	alive	45	male	45 years, male, asian, stage:iia, alive, 376 days
TCGA-AA-3692-01A	0.1	19.7	0	0.3	1095	1	dead	47	female	47 years, female, stage:iv, dead, 1095 days
TCGA-D5-6535-01A	0.1	14.6	0.1	0.5	460	0	alive	80	female	80 years, female, white, stage:iiib, alive, 460 days
TCGA-A6-5657-01A	0.1	70.4	0.1	0.8	962	0	alive	65	male	65 years, male, black or african american, stage:iiib, alive, 962 days
TCGA-AA-3837-01A	0.1	45.6	0.1	1.4	1186	0	alive	67	male	67 years, male, stage:iia, alive, 1186 days
TCGA-A6-6142-01A	0.1	131.8	0	0.3	763	0	alive	56	female	56 years, female, white, stage:iva, alive, 763 days
TCGA-NH-A50U-01A	0.1	13.5	0	1.7	334	1	dead	42	male	42 years, male, black or african american, stage:iva, dead, 334 days
TCGA-D5-6541-01A	0.1	33.7	0.1	0.2	474	0	alive	49	male	49 years, male, white, stage:iia, alive, 474 days
TCGA-D5-6534-01A	0.1	390.7	0.3	0.9	1316	0	alive	62	female	62 years, female, white, stage:iia, alive, 1316 days
TCGA-AA-A02J-01A	0.1	9.3	0	2.3	153	1	dead	70	female	70 years, female, stage:iv, dead, 153 days
TCGA-A6-5664-01A	0.1	66.2	0.1	1.4	672	0	alive	80	male	80 years, male, black or african american, stage:iiic, alive, 672 days
TCGA-AA-3989-01A	0.1	28.7	0.1	2.5	242	1	dead	84	male	84 years, male, stage:iv, dead, 242 days
TCGA-DM-A1D6-01A	0.1	9.7	0.1	0.3	1518	1	dead	88	male	88 years, male, white, stage:iia, dead, 1518 days
TCGA-AA-3877-01A	0.1	37.9	0.1	1.7	943	0	alive	83	female	83 years, female, stage:i, alive, 943 days
TCGA-CA-6716-01A	0.1	162.6	0	0.5	371	0	alive	65	male	65 years, male, asian, stage:iia, alive, 371 days
TCGA-AA-3664-01A	0.1	10.3	0.1	0.3	1643	0	alive	74	female	74 years, female, stage:ii, alive, 1643 days
TCGA-AU-3779-01A	0.1	61.2	0.1	2.2	441	0	alive	80	female	80 years, female, white, stage:iia, alive, 441 days
TCGA-CM-5861-01A	0.1	24.9	0	9.3	457	0	alive	63	female	63 years, female, white, stage:iia, alive, 457 days
TCGA-CM-6680-01A	0.1	53.5	0.2	0.6	366	0	alive	78	female	78 years, female, white, stage:iiib, alive, 366 days
TCGA-AA-3833-01A	0.1	56.4	0.1	2.2	485	0	alive	63	female	63 years, female, stage:iia, alive, 485 days
TCGA-CK-4948-01B	0.1	58.9	0	0.4	4502	0	alive	45	female	45 years, female, white, stage:iii, alive, 4502 days
TCGA-CM-6679-01A	0.1	131.7	0.1	0.6	306	0	alive	58	male	58 years, male, white, stage:iia, alive, 306 days
TCGA-AA-3941-01A	0.1	22.6	0	0.7	730	0	alive	84	female	84 years, female, stage:iva, alive, 730 days
TCGA-G4-6303-01A	0.1	74.5	0	0.5	2003	1	dead	54	female	54 years, female, white, stage:iv, dead, 2003 days
TCGA-AA-A00U-01A	0.1	32.3	0	0.4	518	0	alive	50	male	50 years, male, stage:iiib, alive, 518 days
TCGA-AA-3660-01A	0.1	32.2	0	0.7	2375	0	alive	51	female	51 years, female, stage:ii, alive, 2375 days
TCGA-AA-3510-01A	0.1	24.1	0	0.6	1946	0	alive	70	male	70 years, male, stage:ii, alive, 1946 days
TCGA-D5-6530-01A	0.1	20.1	0.1	0.2	621	0	alive	53	male	53 years, male, white, stage:i, alive, 621 days
TCGA-A6-5661-01A	0.1	17.6	0	0.7	1020	0	alive	80	female	80 years, female, black or african american, stage:iia, alive, 1020 days
TCGA-AZ-4315-01A	0.1	6.7	0	0.2	1776	0	alive	61	male	61 years, male, white, stage:iia, alive, 1776 days
TCGA-DM-A1DB-01A	0.1	4.8	0	0.2	1348	1	dead	68	male	68 years, male, white, stage:iia, dead, 1348 days
TCGA-AA-3681-01A	0.1	25.1	0.1	0.3	182	0	alive	77	female	77 years, female, stage:iii, alive, 182 days
TCGA-AD-6548-01A	0.1	65.5	0.1	0.2	650	0	alive	81	female	81 years, female, white, stage:i, alive, 650 days
TCGA-AD-6965-01A	0.1	24.4	0	0.3	805	0	alive	62	male	62 years, male, white, stage:iiic, alive, 805 days
TCGA-AY-A54L-01A	0.1	5.5	0	0.2	525	0	alive	74	female	74 years, female, black or african american, stage:i, alive, 525 days
TCGA-A6-6650-01A	0.1	10.3	0.1	0.4	627	0	alive	69	female	69 years, female, black or african american, stage:iia, alive, 627 days
TCGA-A6-5659-01A	0.1	46.7	0.1	0.2	926	0	alive	82	male	82 years, male, white, stage:i, alive, 926 days
TCGA-CM-5344-01A	0.1	57.1	0	0.3	670	0	alive	39	female	39 years, female, white, stage:iiib, alive, 670 days
TCGA-A6-2678-01A	0	43.7	0	0.9	1286	0	alive	43	female	43 years, female, white, stage:iiib, alive, 1286 days
TCGA-A6-6654-01A	0	114.6	0.1	0.5	726	0	alive	65	female	65 years, female, white, stage:iiib, alive, 726 days
TCGA-F4-6805-01A	0	97.8	0.1	0.8	1047	0	alive	58	female	58 years, female, white, stage:iia, alive, 1047 days
TCGA-A6-4105-01A	0	53.6	0.1	0.5	442	1	dead	79	male	79 years, male, white, stage:iia, dead, 442 days
TCGA-CK-4952-01A	0	8.6	0.1	0.1	475	0	alive	48	female	48 years, female, white, stage:iiic, alive, 475 days
TCGA-AA-3975-01A	0	49.5	0	0.8	1036	0	alive	80	male	80 years, male, stage:i, alive, 1036 days
TCGA-AA-3556-01A	0	17.1	0	0.5	700	0	alive	78	male	78 years, male, stage:i, alive, 700 days
TCGA-CK-6747-01A	0	33.6	0	2.3	2523	0	alive	87	female	87 years, female, white, stage:iia, alive, 2523 days
TCGA-AA-3980-01A	0	13.3	0.1	0.7	822	0	alive	89	female	89 years, female, stage:i, alive, 822 days
TCGA-AA-3968-01A	0	66.5	0.1	0.6	669	0	alive	55	female	55 years, female, stage:i, alive, 669 days
TCGA-AA-A004-01A	0	27	0.3	1.7	424	0	alive	76	male	76 years, male, stage:iia, alive, 424 days
TCGA-A6-2674-01A	0	51.4	0.1	0.4	1331	0	alive	72	male	72 years, male, white, stage:iv, alive, 1331 days
TCGA-D5-6931-01A	0	48.2	0.1	1.1	365	0	alive	77	male	77 years, male, white, stage:iiic, alive, 365 days
TCGA-AA-3496-01A	0	87.6	0.1	0.4	31	0	alive	83	female	83 years, female, stage:ii, alive, 31 days
TCGA-D5-6922-01A	0	94.3	0	0.8	308	0	alive	76	male	76 years, male, white, stage:iiia, alive, 308 days
TCGA-D5-6531-01A	0	89.8	0	0.1	540	0	alive	75	male	75 years, male, white, stage:iia, alive, 540 days
TCGA-A6-A566-01A	0	80	0.1	1	758	1	dead	55	female	55 years, female, black or african american, stage:iiib, dead, 758 days
TCGA-G4-6320-01A	0	17.1	0	0.3	804	0	alive	73	male	73 years, male, white, stage:iii, alive, 804 days
TCGA-CA-5796-01A	0	3.7	0	0.6	377	0	alive	53	female	53 years, female, asian, stage:iia, alive, 377 days
TCGA-A6-2685-01A	0	81.9	0.1	2.3	1133	0	alive	48	female	48 years, female, black or african american, stage:iia, alive, 1133 days
TCGA-AZ-6607-01A	0	136	0.1	1	97	1	dead	69	male	69 years, male, white, stage:iv, dead, 97 days
TCGA-AZ-4308-01A	0	37.4	0	0.4	3324	0	alive	47	female	47 years, female, white, stage:iiib, alive, 3324 days
TCGA-CM-6678-01A	0	36	0	0.2	335	0	alive	63	female	63 years, female, white, stage:iva, alive, 335 days
TCGA-D5-5541-01A	0	65.8	0.1	0.7	1701	0	alive	63	male	63 years, male, white, stage:iiib, alive, 1701 days
TCGA-AA-A00E-01A	0	52.9	0.1	0.3	913	0	alive	65	male	65 years, male, stage:iia, alive, 913 days
TCGA-DM-A1DA-01A	0	8.9	0	0.1	228	1	dead	71	female	71 years, female, white, stage:iiic, dead, 228 days
TCGA-AA-3688-01A	0	14.1	0	0.4	578	0	alive	80	male	80 years, male, stage:iv, alive, 578 days
TCGA-AA-3516-01A	0	44.9	0	0.7	396	1	dead	74	female	74 years, female, stage:iii, dead, 396 days
TCGA-AA-A03J-01A	0	17.7	0	0.7	1246	0	alive	65	female	65 years, female, stage:i, alive, 1246 days
TCGA-AA-3509-01A	0	31.6	0	0.9	1915	0	alive	54	female	54 years, female, stage:ii, alive, 1915 days
TCGA-AA-3522-01A	0	13.1	0	0.5	1127	0	alive	67	male	67 years, male, stage:iia, alive, 1127 days
TCGA-AA-3685-01A	0	28.9	0	0.5	1127	0	alive	69	male	69 years, male, stage:ii, alive, 1127 days
TCGA-DM-A1HB-01A	0	35.3	0	0.8	4126	0	alive	75	male	75 years, male, white, stage:iiib, alive, 4126 days
TCGA-AA-3939-01A	0	9.3	0	0.4	395	0	alive	83	male	83 years, male, stage:iia, alive, 395 days
TCGA-DM-A1HA-01A	0	6.1	0	0.8	4000	0	alive	82	male	82 years, male, white, stage:iiic, alive, 4000 days
TCGA-4N-A93T-01A	0	5.1	0	0.1	146	0	alive	67	male	67 years, male, black or african american, stage:iiib, alive, 146 days
TCGA-F4-6808-01A	0	17.3	0	0.1	1024	0	alive	54	female	54 years, female, white, stage:i, alive, 1024 days
TCGA-DM-A0XD-01A	0	27.2	0	0.5	743	1	dead	65	male	65 years, male, white, stage:iia, dead, 743 days
TCGA-G4-6295-01A	0	25.4	0.1	0.1	254	0	alive	70	female	70 years, female, white, stage:ii, alive, 254 days
TCGA-AA-3864-01A	0	26.3	0	0.7	1612	0	alive	71	male	71 years, male, stage:ii, alive, 1612 days
TCGA-AA-3979-01A	0	5.2	0	0.7	730	0	alive	84	male	84 years, male, stage:iia, alive, 730 days
TCGA-AD-6890-01A	0	51.8	0	0.5	746	0	alive	65	male	65 years, male, white, alive, 746 days
TCGA-AA-3952-01A	0	37.7	0	0.3	61	1	dead	68	male	68 years, male, stage:iiic, dead, 61 days
TCGA-AA-A02K-01A	0	9.9	0	0.2	426	1	dead	50	male	50 years, male, stage:iv, dead, 426 days
TCGA-AA-A01C-01A	0	38.2	0	0.2	457	0	alive	75	male	75 years, male, stage:iiia, alive, 457 days
TCGA-AA-3538-01A	0	36.6	0	0.5	791	0	alive	54	female	54 years, female, stage:i, alive, 791 days
TCGA-AA-A02O-01A	0	15.3	0	0.2	28	0	alive	82	male	82 years, male, stage:ii, alive, 28 days
TCGA-F4-6460-01A	0	122.8	0.1	1.6	972	1	dead	51	female	51 years, female, white, stage:iiib, dead, 972 days
TCGA-CM-4750-01A	0	11.5	0	0.2	244	0	alive	34	female	34 years, female, white, stage:iiia, alive, 244 days
TCGA-CA-5256-01A	0	10.3	0	0.7	379	0	alive	54	female	54 years, female, asian, stage:iia, alive, 379 days
TCGA-D5-5539-01A	0	59.7	0.3	0.3	596	0	alive	60	male	60 years, male, white, stage:iiia, alive, 596 days
TCGA-A6-3810-01A	0	62.5	0	0.2	1111	0	alive	63	male	63 years, male, white, stage:iia, alive, 1111 days
TCGA-AA-3819-01A	0	57.8	0	1.9	761	0	alive	41	female	41 years, female, stage:iia, alive, 761 days
TCGA-A6-6653-01A	0	34.2	0	0.2	742	0	alive	82	male	82 years, male, white, stage:i, alive, 742 days
TCGA-NH-A6GB-01A	0	5.7	0.1	0.1	476	0	alive	71	female	71 years, female, black or african american, stage:iiic, alive, 476 days
TCGA-AA-3844-01A	0	11	0	1	454	0	alive	78	female	78 years, female, stage:iiic, alive, 454 days
TCGA-DM-A28E-01A	0	16.3	0	0.8	3648	0	alive	72	female	72 years, female, white, stage:iia, alive, 3648 days
TCGA-NH-A6GA-01A	0	46.1	0	0.7	302	1	dead	58	male	58 years, male, black or african american, stage:iiic, dead, 302 days
TCGA-G4-6297-01A	0	135.1	0.1	0.3	2506	0	alive	55	female	55 years, female, white, stage:iv, alive, 2506 days
TCGA-AA-3663-01A	0	6.1	0	0.4	212	0	alive	42	male	42 years, male, stage:ii, alive, 212 days
TCGA-F4-6856-01A	0	31.2	0	3.3	1074	0	alive	45	male	45 years, male, white, stage:i, alive, 1074 days
TCGA-AA-3949-01A	0	49.7	0.1	0.2	791	0	alive	87	female	87 years, female, stage:iiib, alive, 791 days
TCGA-F4-6704-01A	0	242	0.1	0.7	47	0	alive	60	male	60 years, male, american indian or alaska native, stage:iiic, alive, 47 days
TCGA-DM-A28F-01A	0	11.5	0	0.4	1094	1	dead	73	male	73 years, male, white, stage:iiib, dead, 1094 days
TCGA-AA-3555-01A	0	30	0	0.1	911	0	alive	81	female	81 years, female, stage:iia, alive, 911 days
TCGA-AA-A01V-01A	0	4.1	0	2.4	31	0	alive	59	male	59 years, male, stage:i, alive, 31 days
TCGA-F4-6809-01A	0	62.2	0.1	1.4	403	1	dead	52	female	52 years, female, white, stage:iva, dead, 403 days
TCGA-AA-A01S-01A	0	6.2	0	1.2	31	0	alive	47	female	47 years, female, stage:iii, alive, 31 days
TCGA-DM-A1D8-01A	0	38.9	0	1.4	383	1	dead	50	female	50 years, female, white, dead, 383 days
TCGA-CM-5862-01A	0	31.9	0	0.1	153	1	dead	80	male	80 years, male, white, stage:iva, dead, 153 days
TCGA-DM-A28M-01A	0	2.8	0	0.6	2895	0	alive	63	male	63 years, male, white, stage:iia, alive, 2895 days
TCGA-NH-A8F7-01A	0	12.9	0	0.5	543	0	alive	53	female	53 years, female, black or african american, stage:iia, alive, 543 days
TCGA-A6-3808-01A	0	59.4	0.1	0.8	1014	0	alive	73	male	73 years, male, white, stage:iia, alive, 1014 days
TCGA-CK-5914-01A	0	32.6	0	0	669	0	alive	81	male	81 years, male, white, stage:iiib, alive, 669 days
TCGA-D5-6538-01A	0	21.4	0	0.8	521	0	alive	79	female	79 years, female, white, stage:iiib, alive, 521 days
TCGA-G4-6310-01A	0	105.2	0	1.5	1935	0	alive	69	male	69 years, male, white, stage:iiib, alive, 1935 days
TCGA-AA-3662-01A	0	27.6	0	5.1	184	0	alive	80	female	80 years, female, stage:iv, alive, 184 days
TCGA-AA-A024-01A	0	4.3	0	2.5	1188	1	dead	81	male	81 years, male, stage:ii, dead, 1188 days
TCGA-A6-2681-01A	0	62.8	0	0.8	1387	0	alive	73	female	73 years, female, white, stage:iia, alive, 1387 days
TCGA-AD-6888-01A	0	6	0	1	472	1	dead	73	male	73 years, male, white, stage:iiib, dead, 472 days
TCGA-AA-3675-01A	0	25.7	0	0.1	1431	0	alive	84	male	84 years, male, stage:ii, alive, 1431 days
TCGA-AZ-4313-01A	0	5.7	0	0.4	2310	0	alive	51	female	51 years, female, white, stage:i, alive, 2310 days
TCGA-CM-6161-01A	0	32.3	0.1	1.1	457	0	alive	36	female	36 years, female, white, stage:i, alive, 457 days
TCGA-CM-6166-01A	0	66.3	0	1	669	0	alive	48	female	48 years, female, white, stage:i, alive, 669 days
TCGA-D5-6533-01A	0	40.5	0	1.6	775	0	alive	68	female	68 years, female, white, alive, 775 days
TCGA-A6-6140-01A	0	23.1	0	0.8	734	0	alive	62	male	62 years, male, white, stage:iia, alive, 734 days
TCGA-CM-6164-01A	0	41.2	0	0.4	883	0	alive	46	female	46 years, female, white, stage:iia, alive, 883 days
TCGA-AA-A01K-01A	0	48.4	0.2	0.6	943	0	alive	74	female	74 years, female, stage:iiic, alive, 943 days
TCGA-AA-3511-01A	0	140.8	0	1.1	212	0	alive	64	male	64 years, male, stage:ii, alive, 212 days
TCGA-DM-A1D7-01A	0	20.7	0	0.8	405	1	dead	82	male	82 years, male, white, stage:iia, dead, 405 days
TCGA-D5-5538-01A	0	64.8	0.1	1.3	1661	1	dead	60	female	60 years, female, white, stage:iiib, dead, 1661 days
TCGA-AD-6963-01A	0	36.7	0	0.4	834	0	alive	58	male	58 years, male, white, alive, 834 days
TCGA-AY-6386-01A	0	12.4	0	2.2	542	0	alive	66	female	66 years, female, black or african american, stage:iiib, alive, 542 days
TCGA-AZ-6608-01A	0	1.9	0	0.8	59	1	dead	55	female	55 years, female, white, stage:iiia, dead, 59 days
TCGA-CM-5348-01A	0	173.9	0.1	0.5	699	0	alive	72	male	72 years, male, white, stage:iiib, alive, 699 days
TCGA-AA-A02H-01A	0	26.6	0	0.1	61	1	dead	74	female	74 years, female, stage:iv, dead, 61 days
TCGA-AZ-6603-01A	0	71.7	0.1	0.9	899	1	dead	77	female	77 years, female, white, dead, 899 days
TCGA-AA-3947-01A	0	18.8	0.1	0	1004	0	alive	60	female	60 years, female, stage:iib, alive, 1004 days
TCGA-AA-3526-01A	0	18.4	0	0.9	580	0	alive	57	male	57 years, male, stage:i, alive, 580 days
TCGA-CK-5912-01A	0	52	0	1.6	1493	1	dead	82	male	82 years, male, white, stage:i, dead, 1493 days
TCGA-AA-3543-01A	0	18.7	0.1	0.1	30	0	alive	84	male	84 years, male, stage:i, alive, 30 days
TCGA-D5-6923-01A	0	113.3	0.1	0.2	378	0	alive	57	male	57 years, male, white, stage:i, alive, 378 days
TCGA-AA-A00Q-01A	0	44.6	0	1.5	1278	0	alive	66	female	66 years, female, stage:iiib, alive, 1278 days
TCGA-F4-6463-01A	0	81.2	0	1.1	1087	0	alive	51	male	51 years, male, white, stage:iia, alive, 1087 days
TCGA-AA-A00F-01A	0	41.3	0.1	1.8	1035	0	alive	66	male	66 years, male, stage:iiic, alive, 1035 days
TCGA-AA-3858-01A	0	35.2	0	0.4	945	0	alive	67	male	67 years, male, stage:i, alive, 945 days
TCGA-AA-3870-01A	0	55.8	0	1	912	0	alive	71	female	71 years, female, stage:iv, alive, 912 days
TCGA-DM-A28K-01A	0	6.5	0	0.1	2988	0	alive	75	male	75 years, male, white, stage:iia, alive, 2988 days
TCGA-A6-2682-01A	0	44.4	0	0.7	424	1	dead	70	male	70 years, male, white, stage:iv, dead, 424 days
TCGA-CM-5864-01A	0	14.6	0	0.5	457	0	alive	60	male	60 years, male, white, stage:i, alive, 457 days
TCGA-AA-3544-01A	0	49	0	0.3	426	0	alive	68	male	68 years, male, stage:i, alive, 426 days
TCGA-AA-A01Q-01A	0	10.6	0.1	1.1	31	0	alive	48	female	48 years, female, stage:ii, alive, 31 days
TCGA-F4-6855-01A	0	90.5	0.1	0.3	1442	0	alive	70	female	70 years, female, white, stage:iia, alive, 1442 days
TCGA-DM-A1D9-01A	0	9.5	0	0.1	4270	0	alive	67	female	67 years, female, white, stage:iia, alive, 4270 days
TCGA-AA-3549-01A	0	105.3	0	0.4	639	0	alive	69	male	69 years, male, stage:i, alive, 639 days
TCGA-AA-3955-01A	0	25.7	0	0.4	638	0	alive	38	male	38 years, male, stage:iiib, alive, 638 days
TCGA-DM-A0XF-01A	0	21.8	0	3.4	1162	1	dead	68	female	68 years, female, white, stage:iiic, dead, 1162 days
TCGA-AA-3818-01A	0	22.2	0	0.6	30	1	dead	78	female	78 years, female, stage:iia, dead, 30 days
TCGA-AM-5821-01A	0	38.7	0	1.3	28	0	alive	68	female	68 years, female, white, stage:iia, alive, 28 days
TCGA-DM-A1D4-01A	0	3.7	0	0.3	2821	1	dead	80	male	80 years, male, white, stage:iia, dead, 2821 days
TCGA-A6-3807-01A	0	29	0	0.6	1054	0	alive	53	female	53 years, female, white, stage:iiic, alive, 1054 days
TCGA-AA-3930-01A	0	25.9	0	0.1	61	1	dead	66	male	66 years, male, stage:iv, dead, 61 days
TCGA-DM-A288-01A	0	9.3	0	0.7	427	1	dead	68	male	68 years, male, white, stage:iiic, dead, 427 days
TCGA-A6-6782-01A	0	126.2	0.1	0.7	617	0	alive	82	male	82 years, male, white, stage:iib, alive, 617 days
TCGA-DM-A28C-01A	0	20.4	0	0.6	2475	1	dead	74	male	74 years, male, white, stage:iia, dead, 2475 days
TCGA-F4-6569-01A	0	142.9	0.1	1.2	1087	0	alive	60	male	60 years, male, white, stage:i, alive, 1087 days
TCGA-AA-3862-01A	0	19.6	0	1	914	0	alive	82	male	82 years, male, stage:iia, alive, 914 days
TCGA-AA-3854-01A	0	12.9	0	1	1096	0	alive	71	female	71 years, female, stage:i, alive, 1096 days
TCGA-DM-A1D0-01A	0	2.4	0	0.3	3974	0	alive	79	female	79 years, female, white, stage:iia, alive, 3974 days
TCGA-AA-3679-01A	0	19.9	0	5.2	457	0	alive	59	male	59 years, male, stage:iv, alive, 457 days
TCGA-SS-A7HO-01A	0	8.9	0	0.4	1829	0	alive	44	female	44 years, female, black or african american, stage:iib, alive, 1829 days
TCGA-A6-2683-01A	0	5.9	0	0.3	504	1	dead	57	female	57 years, female, white, stage:iv, dead, 504 days
TCGA-5M-AAT4-01A	0	12.3	0	0.4	49	1	dead	74	male	74 years, male, black or african american, stage:iv, dead, 49 days
TCGA-AA-3554-01A	0	50.8	0.1	0.4	546	0	alive	62	female	62 years, female, stage:iia, alive, 546 days
TCGA-DM-A28G-01A	0	8.5	0	1.3	1849	1	dead	75	male	75 years, male, white, stage:iia, dead, 1849 days
TCGA-T9-A92H-01A	0	7.1	0	0.8	362	0	alive	82	male	82 years, male, black or african american, stage:iia, alive, 362 days
TCGA-A6-6138-01A	0	81.3	0.1	0.4	685	0	alive	61	male	61 years, male, white, stage:i, alive, 685 days
TCGA-A6-2676-01A	0	19.7	0	0	1305	1	dead	75	female	75 years, female, white, stage:iib, dead, 1305 days
TCGA-A6-A567-01A	0	42.5	0	0.6	1881	1	dead	56	male	56 years, male, black or african american, stage:iv, dead, 1881 days
TCGA-AA-A029-01A	0	6.5	0	0.6	1581	0	alive	67	male	67 years, male, stage:ii, alive, 1581 days
TCGA-NH-A50T-01A	0	9.4	0	0.1	553	0	alive	68	female	68 years, female, black or african american, stage:iia, alive, 553 days
TCGA-AA-3667-01A	0	25.6	0	1.2	426	0	alive	36	female	36 years, female, stage:i, alive, 426 days
TCGA-AA-3866-01A	0	53.4	0.1	0.6	518	0	alive	78	female	78 years, female, stage:i, alive, 518 days
TCGA-AA-A02Y-01A	0	1.5	0	0	1216	0	alive	73	male	73 years, male, stage:i, alive, 1216 days
TCGA-G4-6321-01A	0	9.2	0	1.7	672	0	alive	60	female	60 years, female, white, stage:iii, alive, 672 days
TCGA-5M-AATE-01A	0	33.1	0	0.1	1200	0	alive	76	male	76 years, male, black or african american, stage:iia, alive, 1200 days
TCGA-CK-6751-01A	0	30.8	0	0.6	3780	0	alive	88	female	88 years, female, white, stage:i, alive, 3780 days
TCGA-F4-6854-01A	0	69.1	0	0.4	16	0	alive	77	female	77 years, female, white, stage:iia, alive, 16 days
TCGA-DM-A280-01A	0	39.5	0	0.6	236	1	dead	70	female	70 years, female, white, stage:iia, dead, 236 days
TCGA-AZ-6606-01A	0	12.6	0	0.3	357	1	dead	81	male	81 years, male, white, stage:iv, dead, 357 days
TCGA-CM-5341-01A	0	26.5	0	0.4	884	0	alive	82	female	82 years, female, white, stage:iiia, alive, 884 days
TCGA-AA-A01F-01A	0	3.4	0	0.1	974	0	alive	72	male	72 years, male, stage:iiib, alive, 974 days
TCGA-AA-3973-01A	0	36.4	0	1	397	0	alive	69	male	69 years, male, stage:iv, alive, 397 days
TCGA-CA-6719-01A	0	115.3	0.1	0.5	435	0	alive	77	male	77 years, male, asian, stage:iia, alive, 435 days
TCGA-DM-A282-01A	0	47.4	0	0.8	4233	0	alive	61	female	61 years, female, white, stage:iia, alive, 4233 days
TCGA-G4-6314-01A	0	159.8	0.1	0.7	1093	0	alive	76	female	76 years, female, white, stage:iv, alive, 1093 days
TCGA-AA-A00W-01A	0	2.8	0	2.1	456	0	alive	80	male	80 years, male, stage:i, alive, 456 days
TCGA-AA-3841-01A	0	33.4	0	2.1	1124	0	alive	66	male	66 years, male, stage:iia, alive, 1124 days
TCGA-AA-3977-01A	0	14.2	0.1	0.4	761	0	alive	65	male	65 years, male, alive, 761 days
TCGA-DM-A28A-01A	0	36.6	0	0.3	805	1	dead	78	male	78 years, male, white, stage:iiic, dead, 805 days
TCGA-AA-3492-01A	0	11.3	0	0.1	92	1	dead	90	female	90 years, female, stage:ii, dead, 92 days
TCGA-G4-6315-01A	0	10	0	0.7	1883	0	alive	66	male	66 years, male, white, stage:iv, alive, 1883 days
TCGA-D5-6932-01A	0	46.3	0	0.2	346	0	alive	69	male	69 years, male, white, stage:iia, alive, 346 days
TCGA-CM-6170-01A	0	58.2	0	0.2	457	0	alive	73	female	73 years, female, white, stage:i, alive, 457 days
TCGA-AA-A00O-01A	0	65.3	0.1	3.1	822	0	alive	83	female	83 years, female, stage:iiic, alive, 822 days
TCGA-AZ-4682-01B	0	20.3	0	0.5	680	1	dead	61	male	61 years, male, white, stage:iva, dead, 680 days
TCGA-AD-6901-01A	0	77.8	0.1	0.6	682	1	dead	78	male	78 years, male, white, dead, 682 days
TCGA-AA-A01I-01A	0	16.2	0	0	943	0	alive	76	male	76 years, male, stage:i, alive, 943 days
TCGA-AA-3869-01A	0	14.1	0.1	0.6	822	1	status	76	male	76 years, male, stage:iv, dead, 822 days
TCGA-A6-3809-01A	0	12.9	0.1	0.2	996	0	alive	71	female	71 years, female, white, stage:iib, alive, 996 days
TCGA-AA-A03F-01A	0	6.4	0	2.5	549	1	dead	90	female	90 years, female, stage:iii, dead, 549 days
TCGA-AZ-5403-01A	0	75.4	0	0.2	1910	1	dead	43	male	43 years, male, white, stage:ii, dead, 1910 days
TCGA-A6-2671-01A	0	65.8	0.1	0.9	1331	1	dead	85	male	85 years, male, white, stage:iv, dead, 1331 days
TCGA-AY-5543-01A	0	11.3	0	0.1	1004	0	alive	65	female	65 years, female, black or african american, stage:iva, alive, 1004 days
TCGA-A6-5667-01A	0	67.2	0	0.4	887	0	alive	40	female	40 years, female, white, stage:iiib, alive, 887 days
TCGA-AA-A02E-01A	0	11.1	0	3.4	90	1	dead	82	female	82 years, female, stage:iv, dead, 90 days
TCGA-AA-3534-01A	0	38.8	0	3.5	882	0	alive	78	female	78 years, female, stage:iia, alive, 882 days
TCGA-D5-5537-01A	0	51	0	1.7	1381	1	dead	83	male	83 years, male, white, dead, 1381 days
TCGA-AA-3994-01A	0	28.1	0	0.9	822	0	alive	69	male	69 years, male, stage:iiib, alive, 822 days
TCGA-AA-A017-01A	0	58.7	0.1	0.4	457	0	alive	57	female	57 years, female, stage:iia, alive, 457 days
TCGA-CA-6715-01A	0	15.8	0	1.4	383	0	alive	63	male	63 years, male, asian, stage:iiib, alive, 383 days
TCGA-A6-5660-01A	0	30.2	0	0.1	888	0	alive	73	male	73 years, male, black or african american, stage:iiic, alive, 888 days
TCGA-AZ-4614-01A	0	4.2	0	1.3	172	1	dead	71	female	71 years, female, white, stage:iva, dead, 172 days
TCGA-A6-5666-01A	0	6.6	0	2.3	995	0	alive	78	male	78 years, male, white, stage:iic, alive, 995 days
TCGA-A6-A56B-01A	0	27.6	0	0.1	1711	1	dead	57	male	57 years, male, black or african american, stage:iiib, dead, 1711 days
TCGA-AA-3531-01A	0	15.3	0	2.2	1035	0	alive	75	female	75 years, female, stage:iia, alive, 1035 days
TCGA-CM-4744-01A	0	4.9	0	0.4	609	0	alive	69	male	69 years, male, white, stage:i, alive, 609 days
TCGA-CM-5860-01A	0	53.7	0	0.1	974	0	alive	44	male	44 years, male, white, stage:iia, alive, 974 days
TCGA-A6-6652-01A	0	24.6	0	0.5	751	0	alive	59	male	59 years, male, black or african american, stage:iva, alive, 751 days
TCGA-G4-6294-01A	0	64.8	0	0.5	858	1	dead	76	male	76 years, male, white, stage:iv, dead, 858 days
TCGA-AA-A00L-01A	0	18.5	0	0.5	1157	0	alive	66	male	66 years, male, stage:iia, alive, 1157 days
TCGA-AA-3972-01A	0	32.4	0	0.3	1551	0	alive	72	male	72 years, male, stage:iv, alive, 1551 days
TCGA-G4-6298-01A	0	60.1	0	0.2	715	1	dead	90	male	90 years, male, black or african american, stage:iiib, dead, 715 days
TCGA-AA-3488-01A	0	3.5	0	1.5	153	1	dead	58	male	58 years, male, stage:iv, dead, 153 days
TCGA-D5-6536-01A	0	140.8	0	0.2	543	0	alive	73	male	73 years, male, white, stage:iia, alive, 543 days
TCGA-AA-3561-01A	0	6.8	0	0	424	0	alive	72	male	72 years, male, stage:iia, alive, 424 days
TCGA-AA-3514-01A	0	28.6	0	9.1	31	0	alive	81	female	81 years, female, stage:i, alive, 31 days
TCGA-D5-6532-01A	0	23.8	0	0.2	555	0	alive	61	male	61 years, male, white, stage:iia, alive, 555 days
TCGA-AA-A01X-01A	0	34	0	8.1	791	0	alive	80	female	80 years, female, stage:iii, alive, 791 days
TCGA-NH-A8F8-01A	0	54.3	0.1	0.2	511	1	dead	79	male	79 years, male, black or african american, stage:iv, dead, 511 days
TCGA-AA-3842-01A	0	36.2	0.1	0.3	1126	0	alive	51	male	51 years, male, stage:iiia, alive, 1126 days
TCGA-A6-5662-01A	0	45.8	0	0.7	718	0	alive	46	male	46 years, male, white, stage:iva, alive, 718 days
TCGA-AA-3542-01A	0	8.7	0	0.2	395	0	alive	69	male	69 years, male, stage:iiic, alive, 395 days
TCGA-AA-3666-01A	0	17.8	0	0.2	61	1	dead	68	male	68 years, male, stage:iii, dead, 61 days
TCGA-AA-A01Z-01A	0	12.4	0	0.2	1126	0	alive	68	male	68 years, male, stage:ii, alive, 1126 days
TCGA-CK-6748-01A	0	135.6	0	0.6	61	0	alive	45	female	45 years, female, white, stage:iv, alive, 61 days
TCGA-D5-5540-01A	0	10.3	0	0.2	1706	0	alive	73	male	73 years, male, white, stage:iia, alive, 1706 days
TCGA-AA-3812-01A	0	36.8	0	1.1	1066	0	alive	82	female	82 years, female, stage:iia, alive, 1066 days
TCGA-AA-3696-01A	0	30.7	0	0.9	153	1	dead	75	female	75 years, female, stage:iv, dead, 153 days
TCGA-AA-3560-01A	0	34.8	0.3	0.2	608	0	alive	72	female	72 years, female, stage:iiic, alive, 608 days
TCGA-AA-3950-01A	0	48.1	0.1	0.7	730	0	alive	79	female	79 years, female, stage:iia, alive, 730 days
TCGA-A6-2679-01A	0	23.5	0	1	1366	0	alive	73	female	73 years, female, white, stage:iib, alive, 1366 days
TCGA-CM-4747-01A	0	21.9	0	0.8	761	0	alive	47	male	47 years, male, white, stage:iva, alive, 761 days
TCGA-AA-3976-01A	0	23.6	0.1	0.2	791	0	alive	70	male	70 years, male, stage:iiia, alive, 791 days
TCGA-AA-A01T-01A	0	8.6	0	0.3	1005	0	alive	63	female	63 years, female, stage:iii, alive, 1005 days
TCGA-AA-3524-01A	0	17.4	0	0.2	1096	0	alive	85	male	85 years, male, stage:ii, alive, 1096 days
